# Supplementary material for: A Novel Concept of the “Standard Human” in the Assessment of Individual Total Heart Size: Lessons from Non-Contrast-Enhanced Cardiac CT Examinations
Source: Diagnostics (Basel). 2025 Jun 13;15(12):1502. doi: 10.3390/diagnostics15121502 (PMC12192549; doi:10.3390/diagnostics15121502)
Supplement: Supplementary file 1 [file diagnostics-15-01502-s001.zip]

Archive with 1 entries (1 files):
- diagnostics-3639090-supplementary.pdf
